# Supplementary material for: Bioenergetics of acquired cisplatin resistant H1299 non-small cell lung cancer and P31 mesothelioma cells
Source: Oncotarget. 2017 Oct 16;8(55):94711–25. doi: 10.18632/oncotarget.21885 (PMC5706906; doi:10.18632/oncotarget.21885)
Supplement: Supplementary file 2 [file oncotarget-08-94711-s002.xlsx]

## Sheet: SI table
Geoghegan et al. Supplementary Table 1
		Metabolic control genes
		Sorted based upon mRNA expression
				Fold Change H1299r vs H1299		Fold P31r vs P31
Concordant increased		Gene		mRNA Expression (Log2)	Methylation (Beta value)	mRNA Expression (Log2)	Methylation (Beta value)
		PRKAA2	protein kinase, AMP-activated, alpha 2 catalytic subunit	1.6304	-0.0905917	0.077114	0.200262
		HK2	hexokinase 2	0.593618	-0.0248314	0.404105	-0.0160828
		PPIF	peptidylprolyl isomerase F	0.589972	-0.0183871	0.343719	-0.0355935
		CDKN1A	cyclin-dependent kinase inhibitor 1A (p21, Cip1)	0.419081	-0.0298508	0.530646	-0.0340711
		VDAC1	voltage-dependent anion channel 1	0.22613	-0.0111815	0.332903	0.00716131
		PMAIP1	phorbol-12-myristate-13-acetate-induced protein 1	0.297076	0.00397968	0.246184	0.0133843
		TSC2	tuberous sclerosis 2	0.226547	-0.0232546	0.247536	-0.0189257
		SETD2	SET domain containing 2	0.19605	-0.0277634	0.252128	-0.0178609
		PPP2CA	protein phosphatase 2, catalytic subunit, alpha isozyme	0.173764	-0.0204575	0.177376	-0.00363319
		PKM	pyruvate kinase, muscle	0.16632	-0.0516947	0.08087	0.00321649
		SCO2	SCO cytochrome oxidase deficient homolog 2 (yeast)	0.151306	0.0017516	0.089725	-0.00626006
		RPTOR	regulatory associated protein of MTOR, complex 1	0.112307	-0.0314826	0.131108	0.000625703
		PPP2R2B	protein phosphatase 2, regulatory subunit B, beta	0.071015	0.158068	0.150264	-0.00344349
Concordant decreased
		PTPN13	protein tyrosine phosphatase, non-receptor type 13	-0.62158	-0.0177769	-0.810061	0.0562672
		TNFSF10	tumor necrosis factor (ligand) superfamily, member 10	-0.149737	-0.0213601	-2.27196	-0.0213053
		MCL1	myeloid cell leukemia sequence 1 (BCL2-related)	-0.483002	0.00854402	-0.237277	-0.077647
		BCL2L11	BCL2-like 11 (apoptosis facilitator)	-0.081359	-0.0457351	-0.479148	0.0150075
		ITGBL1	integrin, beta-like 1 (with EGF-like repeat domains)	-0.074318	-0.0696738	-0.088565	-0.0161129
		PRKCZ	protein kinase C, zeta	-0.129241	-0.0292867	-0.197074	-0.01321
		PRKAA1	protein kinase, AMP-activated, alpha 1 catalytic subunit	-0.323725	-0.0150596	-0.41329	0.023434
		SIRT1	sirtuin 1	-0.215873	-0.0774438	-0.404035	-0.0110895
		PDC	phosducin	-0.053898	-0.216869	-0.058878	0.0713581
No change
		RIPK3	receptor-interacting serine-threonine kinase 3	0.008238	0.0329559	0.039774	-0.0343082
		SLC25A5	solute carrier family 25 member 5	-0.0071	-0.0119338	-0.039248	-0.040381
		HRAS	v-Ha-ras Harvey rat sarcoma viral oncogene homolog	-0.00827	-0.0087455	0.059375	0.0184819
Non-concordant
		OXSM	3-oxoacyl-ACP synthase, mitochondrial	0.87432	0.00679409	-0.222316	0.00413461
		PPID	peptidylprolyl isomerase D	0.868243	-0.0248535	-0.207178	0.0131776
		BECN1	beclin 1, autophagy related	0.634184	-0.0954113	0.004772	0.00993088
		ATG12	autophagy related 12	0.529955	-0.0233803	-0.085349	0.0437317
		CFLAR	CASP8 and FADD-like apoptosis regulator	0.431563	-0.0323967	-0.026506	-0.0349165
		EIF2AK3	eukaryotic translation initiation factor 2-alpha kinase 3	0.400409	-0.0133526	-0.098114	-0.00112724
		MFN1	mitofusin 1	0.350769	-0.0609146	-0.171461	-0.0145105
		UTRN	utrophin	0.270016	-0.0551641	-0.131662	-0.000778457
		BOK	BCL2-related ovarian killer	0.183058	-0.110182	-0.141404	-0.0515074
		NLRC4	NLR family, CARD domain containing 4	0.164877	-0.0524619	-0.04179	-0.0118807
		SLC25A4	solute carrier family 25 member 4	0.143292	-0.0135416	0.025548	0.0319614
		MIR1281//EP300	microRNA 1281 // E1A binding protein p300	0.059239	-0.193211	-0.2298	-0.118854
		GSK3B	glycogen synthase kinase 3 beta	0.058422	-0.0322983	-0.114298	-0.0144894
		HIF1A	hypoxia inducible factor 1, alpha subunit inhibitor	0.057602	-0.00804092	-0.281032	-0.00725375
		GAPDH	glyceraldehyde-3-phosphate dehydrogenase	0.03668	-0.0309882	0.11229	-0.0476593
		C16orf5	chromosome 16 open reading frame 5	0.031008	-0.0172411	0.298946	-0.0338052
		BAX	BCL2-associated X protein	0.028026	0.0249492	-0.205387	-0.024947
		ATF4	activating transcription factor 4	0.02456	-0.0255989	-0.189091	-0.0415633
		DAPK2	death-associated protein kinase 2	0.001822	-0.0286484	-0.102696	-0.0416923
		BCL2L11	BCL2-like 11 (apoptosis facilitator)	-0.011664	-0.0457351	-0.297352	0.0150075
		VDAC2	voltage-dependent anion channel 2	-0.01568	0.0141315	0.144545	0.00500961
		CRMP1	collapsin response mediator protein 1	-0.023694	0.101393	0.227474	0.000422758
		PPP2R1A	protein phosphatase 2, regulatory subunit A, alpha	-0.031385	0.0217458	0.191311	0.000988157
		BAK1	BCL2-antagonist/killer 1	-0.039757	-0.0332814	0.149157	0.00170427
		DDIT3	DNA-damage-inducible transcript 3	-0.049518	-0.00726429	-2.40635	-0.0072061
		C12orf5	chromosome 12 open reading frame 5	-0.059342	-0.0402062	-0.595872	-0.00646769
		FASLG	Fas ligand (TNF superfamily, member 6)	-0.074065	-0.124621	0.002333	-0.0221891
		BBC3	BCL2 binding component 3	-0.077824	-0.0335081	0.030868	0.0071747
		AIFM1	apoptosis-inducing factor, mitochondrion-associated, 1	-0.078693	-0.0309319	0.14661	-0.0096485
		PPP2CB	protein phosphatase 2, catalytic subunit, beta isozyme	-0.082082	-0.118733	0.313852	-0.00516983
		PPP2R4	protein phosphatase 2A activator, regulatory subunit 4	-0.082137	-0.0207654	0.172029	0.00051582
		ATP5O	ATP synthase, H+ transporting, mitochondrial F1 complex, O subunit	-0.112763	0.00312088	0.246442	-0.00668842
		BCAP31	B-cell receptor-associated protein 31	-0.143259	-0.0871431	0.221025	0.0259974
		PARP1	poly (ADP-ribose) polymerase 1	-0.152959	-0.010388	0.596575	-0.0125518
		SLC25A6	solute carrier family 25 member 6	-0.1706		0.00916
		SLC25A6	solute carrier family 25 member 6	-0.16516		0.00998
		CRTC1	CREB regulated transcription coactivator 1	-0.193995	-0.019326	0.016333	-0.00256663
		DNM1L	dynamin 1-like	-0.2023	-0.0374252	0.300246	-0.0256966
		DNM1L	dynamin 1-like	-0.2023		0.300246
		DENR	density-regulated protein	-0.22899	-0.00250907	0.131589	-0.0341904
		HCCS	holocytochrome c synthase	-0.272456	-0.0330138	0.55369	-0.0771791
		SLC25A3	solute carrier family 25 member 3	-0.29548	-0.0114545	0.133562	0.0320174
		CAMK2G	calcium/calmodulin-dependent protein kinase II gamma	-0.361779	-0.00873808	0.156436	0.0177083
		PRKAB1	protein kinase, AMP-activated, beta 1 non-catalytic subunit	-0.375874	-0.0176309	0.224196	-0.0298701
		NLRP3	NLR family, pyrin domain containing 3	-0.53948	-0.0217208	0.586167	-0.019254
		PPP2R1B	protein phosphatase 2, regulatory subunit A, beta	-0.564344	-0.0173686	0.465634	0.00148634
		MDM2	Mdm2, p53 E3 ubiquitin protein ligase homolog (mouse)	-0.698424	-0.0249867	0.156947	-0.0152661
		MFN2	mitofusin 2	-0.733524	-0.0653854	0.294384	0.00126324
		MTOR	mechanistic target of rapamycin (serine/threonine kinase)	-0.808437	0.00351344	0.298928	0.0173801
